# Supplementary material for: Revealing Unknown Protein Structures Using Computational Conformational Sampling Guided by Experimental Hydrogen-Exchange Data
Source: Int J Mol Sci. 2018 Oct 31;19(11):3406. doi: 10.3390/ijms19113406 (PMC6280153; doi:10.3390/ijms19113406)
Supplement: Supplementary file 1 [file ijms-19-03406-s001.zip]

Archive with 1 entries (1 files):
- SIMS-conformations.zip
